# Supplementary material for: Exploring the Core Formose Cycle: Catalysis and Competition
Source: Life (Basel). 2024 Jul 25;14(8):933. doi: 10.3390/life14080933 (PMC11355428; doi:10.3390/life14080933)
Supplement: Supplementary file 1 [file life-14-00933-s001.zip]

Archive with 1 entries (1 files):
- life-3083248-supplementary.pdf
